# Supplementary material for: Sex Difference in Cigarette-Smoking Status and Its Association with Brain Volumes Using Large-Scale Community-Representative Data
Source: Brain Sci. 2023 Aug 4;13(8):1164. doi: 10.3390/brainsci13081164 (PMC10452722; doi:10.3390/brainsci13081164)
Supplement: Supplementary file 1 [file brainsci-13-01164-s001.zip]

Archive with 1 entries (1 files):
- brainsci-2506305-supplementary.pdf
